# Supplementary material for: Extracellular Vesicles from Kluyveromyces marxianus as Potential Postbiotics Against Candida albicans Vaginal Infections
Source: Pathogens. 2026 Jun 25;15(7):667. doi: 10.3390/pathogens15070667 (PMC13414840; doi:10.3390/pathogens15070667)
Supplement: Supplementary file 1 [file pathogens-15-00667-s001.zip]

Archive with 1 entries (1 files):
- pathogens-4368458-supplementary-1.pdf
